# Supplementary material for: The Impact of Viral Concentration Method on Quantification and Long Amplicon Nanopore Sequencing of SARS-CoV-2 and Noroviruses in Wastewater
Source: Microorganisms. 2025 Jan 22;13(2):229. doi: 10.3390/microorganisms13020229 (PMC11857638; doi:10.3390/microorganisms13020229)
Supplement: Supplementary file 1 [file microorganisms-13-00229-s001.zip]

Archive with 1 entries (1 files):
- microorganisms-3330864-supplementary.xlsx
