# Supplementary material for: The Impact of Viral Concentration Method on Quantification and Long Amplicon Nanopore Sequencing of SARS-CoV-2 and Noroviruses in Wastewater
Source: Microorganisms. 2025 Jan 22;13(2):229. doi: 10.3390/microorganisms13020229 (PMC11857638; doi:10.3390/microorganisms13020229)
Supplement: Supplementary file 1 [file microorganisms-13-00229-s001.zip › microorganisms-3330864-supplementary.xlsx]

## Sheet: Supplementary Data S1
Supplementary Data S1. qPCR and RT-qPCR inhibition data from wastewater nucleic acid extracts analysed at Cefas, Weymouth where SARS-CoV-2 RT-qPCR inhibition was measured and norovorius GI and GII concentrations were calculated. Samples were processed with different viral concentration methods ammonium sulphate (AS), concentrating pipette (IP), polyethylene glycol (PEG) and Vivaspin (VS). N=20.
Key
na: Data not collected
0: Not detected
gi: Norovirus genogroup i
gii: Norovirus genogroup ii
sars: SARS-CoV-2
log_c_l: Log(10) copies per litre
inhibition: RT-qPCR inhibition
inhib_corrected: RT-qPCR inhibition correted log(10) copies L
gc_ul: Gene copies per microlitre
cq: Cycle of quntification
AS: Ammonuium sulphate precipitation
IP: InnovaPrep concentrating pipette
VS: Vivaspin centrifugal concentratot
PEG: Polyethylene glycol precipitation
sample_id	method	sars_log_c_l	sars_cq_repc_1	sars_cq_repc_2	sars_inhibition	sars_log_inhib_corrected	gi_gc_ul	gi_log_c_l	gii_gc_ul	gii_log_c_l	gi_cq	gii_cq
VIR1L-2109792-19-02	AS	4.27936	34.745	35.143	5.1503	4.30232	114.02	4.88089	367.317	5.38895	28.7649	27.0589
VIR1L-2107886-39-02	AS	3.99119	35.627	36.255	34.2478	4.17328	na	na	na	na	na	na
VIR1L-2109805-12-02	AS	4.42411	35.053	34.009	19.3427	4.51747	na	na	na	na	na	na
VIR1L-2109803-12-02	AS	4.31058	34.3125	35.6182	na	4.31058	46.8001	4.49416	519.764	5.53972	30.0619	26.5567
VIR1L-2108717-17-02	AS	3.76084	36.892	36.51	0	3.76084	16.7132	4.04697	36.6273	4.38771	31.565	30.3961
VIR1L-2109806-12-02	AS	4.49582	33.619	35.163	8.41071	4.53398	87.1485	4.76417	317.88	5.32617	29.3377	27.4406
VIR1L-2106790-34-02	AS	3.79144	36.074	37.374	6.76478	3.82186	150.969	5.0028	171.897	5.05918	28.3677	28.1558
VIR1L-2108775-37-02	AS	4.52518	34.452	33.812	4.04805	4.54313	48.7821	4.51217	540.466	5.55668	29.9909	26.5009
VIR1L-2108769-39-02	AS	2.79741	39.73	40.223	0	2.79741	2.24942	3.17598	49.7291	4.52052	34.6973	29.9487
VIR1L-2108475-40-02	AS	4.60868	33.906	33.729	4.87026	4.63036	89.9156	4.77774	228.586	5.18296	29.1011	27.7475
VIR1L-2109792-19-02	IP	5.3223	34.348	33.774	0	5.3223	89.9392	5.55601	243.061	5.98777	29.0921	27.6582
VIR1L-2107886-39-02	IP	5.9403	31.95	31.926	0	5.9403	na	na	26.4095	5.02382	na	30.871
VIR1L-2109805-12-02	IP	5.75306	32.281	32.937	0	5.75306	66.309	5.42363	301.848	6.08185	29.5327	27.3426
VIR1L-2109803-12-02	IP	5.6472	32.664	33.259	na	5.6472	15.7262	4.79868	274.629	6.04081	31.6473	27.4796
VIR1L-2108717-17-02	IP	5.21974	34.256	34.518	0	5.21974	7.36644	4.46932	32.3542	5.11199	32.7475	30.5724
VIR1L-2109806-12-02	IP	5.46833	33.264	33.876	0	5.46833	131.642	5.72146	216.225	5.93697	29.9573	27.8869
VIR1L-2106790-34-02	IP	5.0602	35.189	34.696	2.6997	5.07209	194.082	5.89005	143.666	5.75942	27.9816	28.4188
VIR1L-2108775-37-02	IP	5.75351	32.749	32.413	0	5.75351	34.252	5.13675	432.058	6.2376	30.5264	26.8237
VIR1L-2108769-39-02	IP	4.54448	36.5417	36.8109	0	4.54448	0.779594	3.49393	60.4933	5.38377	35.9936	29.6654
VIR1L-2108475-40-02	IP	5.70304	32.915	32.588	0	5.70304	87.8764	5.54593	172.564	5.83901	29.1268	28.1502
VIR1L-2109792-19-02	VS	5.91286	32.585	33.013	1.06215	5.9175	283.067	6.2758	897.629	6.77701	27.4386	25.7671
VIR1L-2107886-39-02	VS	6.26158	31.513	31.695	4.86276	6.28323	2.70119	4.25546	45.5553	5.48245	34.321	30.0925
VIR1L-2109805-12-02	VS	6.16291	31.974	31.898	0.279308	6.16413	207.047	6.13998	1097.96	6.8645	27.887	25.4756
VIR1L-2109803-12-02	VS	5.99864	32.783	32.25	na	5.99864	31.2699	5.31904	539.799	6.55614	30.6586	26.5019
VIR1L-2108717-17-02	VS	5.75125	33.053	33.674	0	5.75125	49.113	5.51511	85.0586	5.75363	29.982	29.1727
VIR1L-2109806-12-02	VS	5.71532	33.332	33.585	0	5.71532	283.681	6.27674	464.279	6.49069	28.2265	26.721
VIR1L-2106790-34-02	VS	5.70405	33.75	33.271	2.80423	5.7164	434.222	6.46162	336.612	6.35104	26.8165	27.1845
VIR1L-2108775-37-02	VS	6.43765	30.974	31.035	0	6.43765	157.455	6.02106	1618.48	7.03302	28.2831	24.9152
VIR1L-2108769-39-02	VS	5.36245	34.587	34.714	0	5.36245	na	na	183.915	6.08853	na	28.0682
VIR1L-2108475-40-02	VS	6.0476	32.233	32.427	2.07097	6.05669	175.191	6.06742	360.101	6.38033	28.1329	27.0878
VIR1L-2109792-19-02	PEG	4.80345	33.196	33.114	44.7723	5.06129	na	na	na	na	na	na
VIR1L-2107886-39-02	PEG	4.85705	33.635	32.517	57.0741	5.22433	na	na	na	na	na	na
VIR1L-2109805-12-02	PEG	4.40624	33.995	35.276	64.7555	4.85915	na	na	na	na	na	na
VIR1L-2109803-12-02	PEG	4.48256	35.023	33.734	na	4.48256	na	na	na	na	na	na
VIR1L-2108717-17-02	PEG	5.096	32.413	31.948	26.1533	5.22767	na	na	na	na	na	na
VIR1L-2109806-12-02	PEG	4.7377	33.01	33.867	41.9701	4.97404	na	na	na	na	na	na
VIR1L-2106790-34-02	PEG	4.43559	34.396	34.406	71.3617	4.97864	na	na	na	na	14.5154	14.833
VIR1L-2108775-37-02	PEG	5.09517	32.174	32.157	67.7002	5.58597	na	na	na	na	na	na
VIR1L-2108769-39-02	PEG	4.99227	32.724	32.33	6.18683	5.02001	na	na	na	na	na	na
VIR1L-2108475-40-02	PEG	4.51316	33.868	34.47	79.7721	5.20721	na	na	na	na	na	na
VIR1L-2108827-37-02	AS	3.37818	37.77	37.36	na	3.37818	58.0021	4.58735	387.686	5.41239	30.2944	27.5564
VIR1L-2108769-40-02	AS	4.46996	33.87	34.22	11.2828	4.52196	39.8343	4.42417	558.116	5.57063	30.8444	27.0335
VIR1L-2108820-45-02	AS	3.95973	35.38	36.05	24.8629	4.08387	121.177	4.90733	977.899	5.8142	29.2254	26.2291
VIR1L-2106790-35-02	AS	4.09109	36.17	34.7	30.7174	4.25047	126.961	4.92758	1224.67	5.91193	29.1583	25.9054
VIR1L-2109660-01-02	AS	3.96049	35.48	35.9	7.11764	3.99256	115.027	4.88471	540.071	5.55636	29.3005	27.0804
VIR1L-2109806-13-02	AS	4.2933	34.34	34.91	4.82385	4.31477	55.8513	4.57094	619.048	5.61563	30.4154	26.8845
VIR1L-2108716-30-02	AS	4.01757	35.67	35.33	7.0392	4.04927	33.0395	4.34294	419.321	5.44646	31.0958	27.4437
VIR1L-2109805-13-02	AS	4.27945	34.41	34.93	43.6002	4.52817	750.011	5.69898	1082.23	5.85823	26.612	26.0828
VIR1L-2109792-20-02	AS	3.99679	35.48	35.64	27.6671	4.13746	141.098	4.97343	951.685	5.8024	29.0168	26.2673
VIR1L-2109803-13-02	AS	2.9087	38.09	0	43.7371	3.15848	na	na	na	na	na	na
VIR1L-2108827-37-02	IP	5.65023	32.89	32.59	na	5.65023	157.974	5.80065	717.101	6.45764	28.8453	26.6741
VIR1L-2108769-40-02	IP	5.42034	33.53	33.42	3.69119	5.43667	8.21579	4.51671	195.416	5.89302	33.2002	28.5403
VIR1L-2108820-45-02	IP	5.52108	33.39	32.95	2.44015	5.53181	82.6516	5.51931	512.93	6.31212	29.7929	27.1543
VIR1L-2106790-35-02	IP	5.55321	32.96	33.14	3.76882	5.56989	89.4994	5.55388	683.704	6.43693	29.66	26.742
VIR1L-2109660-01-02	IP	5.26297	34.44	33.64	2.11535	5.27226	35.8216	5.15621	224.256	5.9528	31.0831	28.342
VIR1L-2109806-13-02	IP	5.53815	33.22	32.98	4.33271	5.55739	12.1116	4.68526	330.614	6.12138	33.128	27.7855
VIR1L-2108716-30-02	IP	4.81661	34.98	36.14	12.7857	4.87603	na	na	147.321	5.77033	16.5712	28.9548
VIR1L-2109805-13-02	IP	5.73988	32.08	32.94	14.2472	5.80663	300.452	6.07984	482.07	6.28517	27.9231	27.2435
VIR1L-2109792-20-02	IP	5.65778	32.69	32.73	20.8577	5.75937	107.961	5.63533	720.931	6.45995	29.391	26.6658
VIR1L-2109803-13-02	IP	4.37409	37.76	36.3	14.7723	4.44351	na	na	na	na	na	na
VIR1L-2108827-37-02	VS	6.11252	32.068	31.858	na	6.11252	287.219	6.28212	1276.98	6.93009	27.9983	25.8479
VIR1L-2108769-40-02	VS	5.69218	33.253	33.378	0	5.69218	26.3922	5.24538	489.475	6.51364	31.4132	27.2215
VIR1L-2108820-45-02	VS	6.16578	31.932	31.656	4.9675	6.1879	191.613	6.10633	1294.27	6.93593	28.5678	25.8269
VIR1L-2106790-35-02	VS	5.60164	33.416	33.827	19.4062	5.69534	185.496	6.09224	1543.29	7.01236	28.6181	25.5743
VIR1L-2109660-01-02	VS	5.54948	33.511	34.099	2.71114	5.56142	119.376	5.90082	703.078	6.67091	29.2539	26.7025
VIR1L-2109806-13-02	VS	5.81916	33.174	32.68	8.75454	5.85895	72.2183	5.68256	819.725	6.73758	29.9688	26.4826
VIR1L-2108716-30-02	VS	5.12721	35.978	34.613	8.11786	5.16398	23.517	5.19529	406.426	6.43289	31.578	27.4886
VIR1L-2109805-13-02	VS	5.92395	32.289	32.915	32.2632	6.09313	833.064	6.74459	1313.8	6.94244	26.4594	25.805
VIR1L-2109792-20-02	VS	5.56136	33.608	33.877	21.2571	5.66515	164.833	6.04095	1123.18	6.87436	28.8164	26.0311
VIR1L-2109803-13-02	VS	na	na	na	18.0069	na	na	na	na	na	na	na
VIR1L-2108827-37-02	PEG	4.57432	33.693	33.695	na	4.57432	na	na	na	na	na	na
VIR1L-2108769-40-02	PEG	4.59267	33.702	33.572	29.9035	4.74698	na	na	na	na	na	na
VIR1L-2108820-45-02	PEG	4.28201	34.382	34.948	55.0577	4.62936	na	na	na	na	na	na
VIR1L-2106790-35-02	PEG	4.31104	34.529	34.558	50.7226	4.61839	na	na	na	na	na	na
VIR1L-2109660-01-02	PEG	4.16927	34.7039	35.4273	35.1871	4.35761	na	na	na	na	na	na
VIR1L-2109806-13-02	PEG	4.34225	34.778	34.172	38.4579	4.55308	na	na	na	na	29.1954	25.8801
VIR1L-2108716-30-02	PEG	4.08662	34.951	35.675	38.6148	4.29855	na	na	na	na	na	na
VIR1L-2109805-13-02	PEG	4.20336	34.854	34.927	62.0512	4.62416	na	na	na	na	na	na
VIR1L-2109792-20-02	PEG	4.38962	34.503	34.105	56.9219	4.75536	na	na	na	na	na	na
VIR1L-2109803-13-02	PEG	3.40374	37.769	37.221	83.0939	4.17569	na	na	na	na	na	na

## Sheet: Supplementary Data S2
Supplementary Data S2. qPCR data from wastewater samples analysed by the Environment Agency including SARS-CoV-2, crAssphage and Phi 6 process control. Samples were processed with different viral concentration methods ammonium sulphate (AS), concentrating pipette (IP), polyethylene glycol (PEG) and Vivaspin (VS). N=240.
Key
na: Data not collected
0: Not detected
cp: CrAssphage
ph: Phi 6
sars: SARS-CoV-2
gc_ul: Gene copies per microlitre
log_c_l: Log(10) copies per litre
inhibition: RT-qPCR inhibition
inhib_corrected: RT-qPCR inhibition correted log(10) copies L
cq: Cycle of quntification
as: Ammonuium sulphate precipitation
ip: Innovaprep concentrating pipette
vs: Vivaspin centrifugal concentratot
peg: Polyethylene glycol precipitation
sample_id	sars_as_gc_well	sars_vs_gc_well	sars_ip_gc_well	sars_peg_gc_well	sars_as_log_c_l	sars_vs_log_c_l	sars_ip_log_c_l	sars_peg_log_c_l	cp_as_gc_well	cp_vs_gc_well	cp_ip_gc_well	cp_peg_gc_well	cp_as_log_c_l	cp_vs_log_c_l	cp_ip_log_c_l	cp_peg_log_c_l	ph_as_gc_well	ph_vs_gc_well	ph_ip_gc_well	ph_peg_gc_well	ph_as_log_c_l	ph_vs_log_c_l	ph_ip_log_c_l	ph_peg_log_c_l
VIR1L-2109792-10-02	63.275	224.82	1469.72	193.51	4.0054	5.55596	6.14951	4.49084	2.60506e+06	108360	686877	3.20887e+06	9.01788	8.63693	9.21709	9.10841	28126.6	0	9361.4	14026.6	7.05118	0	7.35155	6.74901
VIR1L-2108763-28-02	182.39	690.23	911.405	0	4.46514	6.04311	5.94198	0	1.56051e+06	75275.7	253876	462573	8.79533	8.47871	8.78483	8.26724	65154.1	2867.85	5399.43	883.155	7.416	7.05962	7.11256	5.5481
VIR1L-2107886-32-02	0	446.475	59.315	101.185	0	5.85392	4.75544	4.20926	2.14661e+06	233732	184580	1.02183e+06	8.93381	8.97078	8.6464	8.61144	55248.8	4082.51	1425.64	23913	7.34438	7.21299	6.53422	6.98069
VIR1L-2109805-01-02	36.675	332.325	231.32	70.72	3.76856	5.72568	5.34649	4.0537	2.65754e+06	238837	318366	1.20006e+06	9.02654	8.98016	8.88314	8.68126	24167.7	5093	3432.01	10899.1	6.9853	7.30903	6.91576	6.63945
VIR1L-2109803-01-02	42.89	169.73	239.255	54.45	3.83654	5.43388	5.36113	3.94017	1.46632e+06	340594	383674	1.17119e+06	8.76829	9.1343	8.96417	8.67069	64574.6	6397.42	5992.15	23414.9	7.41212	7.40806	7.15779	6.97155
VIR1L-2109806-01-02	29.105	303.255	215.02	128.025	3.66818	5.68593	5.31475	4.31144	1.61677e+06	198354	257007	272784	8.81071	8.8995	8.79016	8.03788	72029.7	7554.06	5907.79	11429.7	7.45957	7.48024	7.15164	6.66009
VIR1L-2106790-24-02	63.255	287.865	788.655	824.045	4.00526	5.66331	5.87916	5.12007	395350	49108.2	211339	1.33174e+06	8.19904	8.29321	8.70519	8.72648	39858.5	2892.86	8794.21	41060.8	7.20258	7.06339	7.32441	7.21549
VIR1L-2108792-27-02	137.085	2730.19	7613.22	2746.01	4.34113	6.64031	6.86384	5.64282	1.11238e+06	273408	1027217	2808801	8.64831	9.03887	9.39187	9.05058	9448.05	1857.12	4868.69	21676.8	6.5774	6.8709	7.06762	6.93806
VIR1L-2108775-28-02	104.51	853.7	1901.6	1538.88	4.2233	6.13543	6.26139	5.39133	566044	72075.2	373344	750624	8.35491	8.45985	8.95232	8.47748	25922.8	1359.03	3741.88	11165	7.01574	6.73529	6.9533	6.64992
VIR1L-2108769-30-02	83.155	283.185	238.81	618.4	4.12404	5.65619	5.36033	4.99539	292851	84938.7	188956	374234	8.06871	8.53117	8.65657	8.1752	16756.6	5313.65	4596.37	23398.4	6.82624	7.32745	7.04263	6.97125
VIR1L-2109223-15-02	90.265	899.595	970.74	602.435	4.15967	6.15817	5.96937	4.98403	183931	444676	127049	3.52648e+06	7.86672	9.2501	8.48418	9.1494	4663.89	974.95	780.41	9713.65	6.27081	6.59104	6.27253	6.58944
VIR1L-2109228-15-02	9.095	385.05	2088.72	232.485	3.16322	5.78964	6.30215	4.57053	109466	191100	148729	1.8252e+06	7.64134	8.88332	8.55261	8.86337	2736.51	487.985	1750.3	5418.44	6.03926	6.29047	6.62332	6.33593
VIR1L-2109238-15-02	189.38	726.29	250.715	386.02	4.48147	6.06523	5.38145	4.79074	110319	148294	505767	1.84055e+06	7.64471	8.77318	9.08416	8.86701	5523.99	5728.03	1508.33	19634.2	6.34431	7.36007	6.55871	6.89507
VIR1L-2110339-07-02	115.515	1115.38	236.68	98	4.26678	6.25154	5.35643	4.19537	120451	609446	2.1478e+06	3.06035e+06	7.68287	9.387	9.71221	9.08783	2723.03	7262.15	1931.1	9621.94	6.03711	7.46313	6.66602	6.58532
VIR1L-2109322-16-02	49.3303	1437.56	1944.78	939.16	3.89729	6.36175	6.27114	5.17686	127721	464298	716605	1.64736e+06	7.70832	9.26886	9.23549	8.81885	281.96	4448.74	4032.06	16543.4	5.05225	7.2503	6.98574	6.82069
VIR1L-2109259-14-02	35.36	256.935	297.37	71.645	3.75271	5.61394	5.45557	4.05934	128811	531912	470675	2.39533e+06	7.71201	9.3279	9.05293	8.98142	2431.36	1491.37	1610.65	3376.15	5.98791	6.77564	6.58721	6.13048
VIR1L-2109920-08-02	104.75	1125.47	402.01	262.445	4.2243	6.25545	5.58651	4.62317	59319.2	272428	144845	1.05948e+06	7.37526	9.03731	8.54112	8.62715	4869.54	5968.76	1863.69	8271.4	6.28955	7.37794	6.65059	6.51964
VIR1L-2109241-11-02	55.755	838.12	1044.26	484.52	3.95045	6.12743	6.00108	4.88944	84360.2	393365	539568	1.03297e+06	7.5282	9.19686	9.11226	8.61615	2149.57	5979.24	3836.05	11719.9	5.93441	7.37871	6.96409	6.67098
VIR1L-2109247-11-02	64.5	568.445	720.395	359.56	4.01372	5.95881	5.83984	4.7599	61271.4	279183	485193	332693	7.38932	9.04795	9.06613	8.1241	3732.32	6921.72	5541.85	9346.94	6.17404	7.44227	7.12387	6.57273
VIR1L-2109792-11-02	177.525	185.57	683.25	163.105	4.45339	5.47263	5.81685	4.4166	na	na	na	na	na	na	na	na	1088.3	926.32	3535.61	7905.12	5.63881	6.56882	6.92868	6.49997
VIR1L-2108763-29-02	25.1039	113.795	258.21	0	3.60397	5.26025	5.39425	0	na	na	na	na	na	na	na	na	1216.11	286.46	2348.29	282.14	5.68703	6.05912	6.75096	5.05253
VIR1L-2107886-33-02	0	23.265	31.845	0	0	4.57083	4.48533	0	na	na	na	na	na	na	na	na	2553.32	4007.01	9213.67	38666.9	6.00917	7.20488	7.34464	7.1894
VIR1L-2109805-04-02	0	95.715	80.425	0	0	5.1851	4.88767	0	na	na	na	na	na	na	na	na	1838.26	2490.77	1345.76	12484.6	5.86647	6.99839	6.50918	6.69843
VIR1L-2109803-04-02	0	13.375	20.0524	6.495	0	4.33043	4.28446	3.01712	na	na	na	na	na	na	na	na	10307.2	6131.65	8634.49	389854	6.6152	7.38964	7.31645	8.19296
VIR1L-2108717-11-02	35.83	136.515	135.87	338.015	3.75844	5.3393	5.1154	4.73306	na	na	na	na	na	na	na	na	8466.25	4584.09	3266.01	52278.6	6.52975	7.26331	6.89423	7.32038
VIR1L-2109806-04-02	0	0	112.36	0	0	0	5.03289	0	na	na	na	na	na	na	na	na	541.325	2428.26	5107.11	5407.73	5.33552	6.98735	7.08839	6.33507
VIR1L-2106790-25-02	23.85	202.615	639.12	278.815	3.58172	5.51079	5.78785	4.64945	na	na	na	na	na	na	na	na	4627.82	1181.97	3498.43	14962.2	6.26744	6.67467	6.92408	6.77706
VIR1L-2108792-28-02	41.435	61.2754	402.545	20.455	3.82155	4.99141	5.58709	3.51505	na	na	na	na	na	na	na	na	1054.57	403.495	2005.61	6336.47	5.62514	6.2079	6.68246	6.40391
VIR1L-2108775-29-02	52.37	157.895	153.09	125.29	3.92325	5.40249	5.16722	4.30206	na	na	na	na	na	na	na	na	2123.53	1269.84	927.51	6944.28	5.92912	6.70581	6.34753	6.44369
VIR1L-2109223-16-02	22.53	30.6	26.43	0	3.557	4.68985	4.40439	0	356404	347691	386022	1.19518e+06	8.154	9.14325	8.96682	8.6795	71047.6	23596.5	15074.5	27911.6	7.45361	7.97491	7.55845	7.04784
VIR1L-2109228-16-02	0	18.49	38.795	0	0	4.47107	4.57106	0	8.76832e+06	7.18854e+06	10079980	51571450	9.54498	10.4587	10.3837	10.3145	11708.2	11458.7	9803.46	7472.73	6.67055	7.66119	7.37159	6.47554
VIR1L-2109238-16-02	445.365	3031.85	1969.37	1106.16	4.85284	6.68583	6.2766	5.24794	210259	454945	439246	2.20697e+06	7.92481	9.26002	9.02292	8.94586	26687.3	23356.8	9733.17	43324.4	7.02837	7.97047	7.36847	7.23879
VIR1L-2110339-08-02	0	0	2.615	0	0	0	3.39992	0	155526	149977	97845.1	624513	7.79386	8.77808	8.37075	8.3976	14433.2	17343.9	9481.28	27340.3	6.76142	7.84121	7.35708	7.03886
VIR1L-2109322-17-02	0	5.495	1.675	0	0	3.94414	3.20656	0	161212	137253	228024	804108	7.80946	8.73958	8.73819	8.50737	12714.5	11242.1	8335.99	27435.2	6.70636	7.65291	7.30117	7.04037
VIR1L-2109259-15-02	489.575	2418.91	2054.97	761.33	4.89394	6.58774	6.29508	5.0857	435305	267883	531298	1.28385e+06	8.24085	9.03001	9.10555	8.71057	56376.6	24682.8	11223.3	34675	7.35316	7.99445	7.43033	7.14208
VIR1L-2109920-09-02	34.085	241.71	204.59	28.285	3.73676	5.58742	5.29316	3.65577	798506	458535	433060	1.96799e+06	8.50434	9.26343	9.01676	8.89608	39941.4	10778.7	5517.3	11581.6	7.20348	7.63463	7.12194	6.66583
VIR1L-2109243-12-02	95.25	418.66	192.865	65.57	4.18301	5.82598	5.26753	4.02087	1.31433e+06	1.15752e+06	1.41172e+06	4.27659e+06	8.72076	9.66559	9.52996	9.23316	37697.4	22140.2	6934.85	27461.3	7.17837	7.94724	7.22125	7.04078
VIR1L-2109241-12-02	195.635	1489.44	959.3	405.47	4.49558	6.37714	5.96423	4.81209	824920	940597	693615	2.95981e+06	8.51847	9.57546	9.22133	9.07332	39646.6	16785	5883.31	26399.4	7.20027	7.82698	7.14983	7.02365
VIR1L-2109247-12-02	34.905	303.29	143.11	34.325	3.74709	5.68598	5.13794	3.73981	565940	549445	529551	2.61063e+06	8.35483	9.34198	9.10412	9.01881	47589.7	22892.9	8004.3	11845.8	7.27957	7.96176	7.28353	6.67563
VIR1L-2108763-30-02	860.19	981.795	969.355	288.525	5.13872	6.19614	5.96875	4.66431	1.05013e+06	440832	975408	4.39999e+06	8.6233	9.24633	9.3694	9.24551	96566.6	13315.9	16672.8	35486.5	7.58689	7.72643	7.60222	7.15212
VIR1L-2109805-05-02	13.56	4.835	277.365	16.315	3.33658	3.88857	5.42532	3.41687	544903	10437.9	78171.5	662860	8.33838	7.62068	8.27326	8.42348	5274.01	8323.83	9841.56	20157	6.3242	7.52238	7.37328	6.90649
VIR1L-2109803-05-02	11.605	64.1	280.54	21.86	3.269	5.01098	5.43027	3.54389	255048	7558.32	1.0621e+06	1.75874e+06	8.00868	7.48049	9.40637	8.84726	23471.5	15262.3	19190	142844	6.9726	7.78568	7.66329	7.75692
VIR1L-2106790-26-02	26.045	384.575	323.745	23.95	3.61995	5.7891	5.49248	3.58354	799954	188909	453657	1.6194e+06	8.50512	8.87831	9.03694	8.81141	28244.7	15843.6	19205.2	63135.3	7.053	7.80191	7.66363	7.40233
VIR1L-2109806-05-02	0	0	114.35	0	0	0	5.04051	0	423945	66712.7	155085	564598	8.22937	8.42627	8.57078	8.3538	1073.03	5964.8	10404.1	15062.4	5.63267	7.37766	7.39742	6.77995
VIR1L-2108716-21-02	133.325	270.575	216.425	84.495	4.32905	5.63641	5.31758	4.13098	866855	245038	538659	1.1221e+06	8.54001	8.99129	9.11152	8.65209	44725.3	16077.6	12766	53486	7.25261	7.80828	7.48627	7.3303
VIR1L-2108775-30-02	50.465	895.08	1438.27	185.385	3.90716	6.15598	6.14011	4.47221	910153	622369	1.1951e+06	4.07339e+06	8.56117	9.39611	9.45762	9.21202	5569.24	14555.1	15452.9	13861.6	6.34786	7.76508	7.56922	6.74387
VIR1L-2108827-29-02	11.515	67.335	68.57	31.015	3.26562	5.03236	4.81841	3.69578	368147	75229.3	151891	550071	8.16808	8.47845	8.56174	8.34248	37354.6	15413.7	14087.7	97329.9	7.1744	7.78997	7.52905	7.59031
VIR1L-2108475-34-02	0	15.81	100.69	14.085	0	4.40307	4.98526	3.35307	898519	227511	372745	1.51911e+06	8.55559	8.95906	8.95162	8.78365	5042.77	12956.2	17183.4	43169.6	6.30473	7.71454	7.61532	7.23724
VIR1L-2108799-32-02	30.95	77.18	147.745	0	3.69487	5.09163	5.15179	0	2.327e+06	1.06372e+06	2.07064e+06	5.78188e+06	8.96886	9.62889	9.69632	9.36413	11431.9	8387.08	13437.2	3822.65	6.66018	7.52567	7.50852	6.18443
VIR1L-2108769-32-02	137.405	210.4	318.77	395.32	4.34214	5.52717	5.48575	4.80108	325261	196520	630196	1.29205e+06	8.11429	8.89547	9.17969	8.71334	9985.43	9766.33	12876	281737	6.60143	7.59179	7.48999	8.0519
VIR1L-2109805-06-02	14.99	304.76	611.43	90.5488	3.3801	5.68808	5.76862	4.16103	221581	284164	644819	1.57528e+06	7.94759	9.05563	9.18965	8.79942	16047.9	7799.68	8925.41	84242.2	6.80748	7.49414	7.33084	7.52759
VIR1L-2107886-34-02	0	7.285	7.3	0	0	4.06659	3.84566	0	383612	260602	437742	668657	8.18595	9.01804	9.02143	8.42726	4063.26	6596.07	7806.4	21711.3	6.21094	7.42135	7.27266	6.93875
VIR1L-2108763-31-02	na	na	na	na	na	na	na	na	12538.7	199472	355365	70201.7	6.70031	8.90194	8.93089	7.44841	5.705	4878.32	3215.73	676.04	3.35851	7.29033	6.88749	5.43203
VIR1L-2108775-31-02	71.58	511.59	1435.57	118.11	4.05895	5.91304	6.13929	4.27643	629969	1.13029e+06	3.94771e+06	12016698	8.40138	9.65525	9.97656	9.68185	6298.11	8006.19	13097.2	12921.7	6.40127	7.50549	7.49739	6.71338
VIR1L-2108792-30-02	8.25	156.765	318.71	71.245	3.1209	5.39937	5.48567	4.05691	1.26486e+06	4.3356e+06	7.97101e+06	1.35605e+07	8.7041	10.2391	10.2817	9.73434	4883.77	5699.24	8048.58	8757.94	6.29082	7.35788	7.28593	6.54446
VIR1L-2106790-27-02	15.645	58.07	395.115	33.7015	3.39867	4.96808	5.579	3.73185	846421	49878.1	1.21437e+06	3.35169e+06	8.52965	8.29997	9.46456	9.12732	30727.3	701.47	10234.8	19654.3	7.08958	6.44807	7.39029	6.89552
VIR1L-2109806-06-02	0	59.07	16.94	5.1425	0	4.97549	4.21121	2.91582	101065	19700	206170	662860	7.60666	7.89653	8.69444	8.42348	8682.36	1737.14	7024.35	38794.9	6.5407	6.84189	7.22682	7.19084
VIR1L-2108717-12-02	7.72	117.91	430.19	108.495	3.09209	5.27567	5.61593	4.23955	362789	33089	489610	2.49932e+06	8.16171	8.12174	9.07006	8.99988	14572.8	786.48	8233.74	79001.7	6.7656	6.49775	7.29581	7.4997
VIR1L-2109803-06-02	6.33	64.735	131.785	70.3257	3.00595	5.01526	5.10214	4.05127	253729	38405.4	569964	1.28571e+06	8.00643	8.18645	9.13606	8.7112	18743.7	2147.44	9107.69	238661	6.87492	6.93398	7.33962	7.97984
VIR1L-2109223-17-02	9.065	328.67	685.815	52.26	3.16179	5.72088	5.81848	3.92234	678175	902072	416801	7034165	8.4334	9.5573	9.00014	9.44927	3973.05	16959.9	5742.38	9483.98	6.20118	7.83148	7.1393	6.57905
VIR1L-2109228-17-02	22.09	437.215	700.1	127.905	3.54844	5.84482	5.82743	4.31103	913155	663800	639311	2.94966e+06	8.5626	9.4241	9.18592	9.07183	5310.95	12494.9	11385.8	22736	6.32723	7.69879	7.43657	6.95877
VIR1L-2109238-17-02	0	9.32	149.275	26.6975	0	4.17357	5.15626	3.63069	347852	700867	262746	908519	8.14345	9.4477	8.79975	8.56039	9580.86	22551.3	5916.16	23484.5	6.58346	7.95523	7.15225	6.97284
VIR1L-2110339-09-02	0	194.23	75.467	41.9297	0	5.49244	4.86003	3.82671	8412.9	49527.8	29449.6	142139	6.52701	8.29691	7.84929	7.75477	4576.97	11844	6126.76	51001.4	6.26264	7.67556	7.16744	7.30964
VIR1L-2109322-18-02	736.925	3428.04	3964.88	987.33	5.07155	6.73917	6.5805	5.19859	611487	500225	405953	700593	8.38845	9.30123	8.98869	8.44753	11437.9	26904.4	10259.9	33238.8	6.66041	8.03188	7.39135	7.1237
VIR1L-2109259-16-02	0	39.2793	109.195	22.1192	0	4.79829	5.02048	3.54901	496507	481895	513401	1.47455e+06	8.29799	9.28501	9.09067	8.77072	6252.78	18138.2	9388.72	27996.6	6.39813	7.86065	7.35282	7.04917
VIR1L-2109920-10-02	0	52.44	43.55	5.0025	0	4.92379	4.62127	2.90385	795215	731668	839130	4.69514e+06	8.50254	9.46637	9.30404	9.27371	7468.15	21771.4	12955.1	12970	6.47527	7.93995	7.49265	6.715
VIR1L-2109243-13-02	202.49	942.14	882.2	534.035	4.51054	6.17824	5.92784	4.93169	354262	681754	403865	1.75773e+06	8.15138	9.43569	8.98645	8.84701	10484	21861.6	6467.04	31400.3	6.62259	7.94174	7.19092	7.09899
VIR1L-2109241-13-02	81.95	452.275	387.345	213.14	4.1177	5.85952	5.57037	4.5328	372116	787087	390746	1.71342e+06	8.17274	9.49808	8.97211	8.83592	15033.5	25859.2	5981.83	28005.3	6.77912	8.01468	7.15705	7.0493
VIR1L-2109247-13-02	142.68	1424.32	947.44	16.2466	4.3585	6.35773	5.95882	3.41505	640916	715352	437924	1.06705e+06	8.40886	9.45658	9.02161	8.63024	8635.07	26832.7	7822.68	8925.23	6.53833	8.03072	7.27357	6.55268
VIR1L-2109792-14-02	29.37	83.145	367.7	51.095	3.67212	5.12396	5.54777	3.91255	495848	116833	426707	2.91299e+06	8.29741	8.66963	9.01034	9.0664	59251.8	7609.4	15146.8	27180.6	7.37476	7.48341	7.56053	7.03632
VIR1L-2108763-32-02	142.99	439.245	968.08	253.185	4.35944	5.84683	5.96818	4.60757	514048	440151	520137	1.93158e+06	8.31306	9.24566	9.09633	8.88797	44743.8	14866.8	13803.1	33132.6	7.25279	7.77428	7.52019	7.12232
VIR1L-2107886-35-02	0	51.1097	169.07	41.625	0	4.91263	5.21034	3.82354	499290	310147	444475	1.70003e+06	8.30041	9.09363	9.02806	8.83252	44690.2	19308.8	14341.2	36585.4	7.25227	7.88782	7.5368	7.16537
VIR1L-2109805-07-02	31.265	125.91	277.915	185.83	3.69927	5.30418	5.42618	4.47325	558493	298454	310567	1.6457e+06	8.34908	9.07694	8.87237	8.81841	60541.7	21634.3	10528.2	34070.7	7.38411	7.9372	7.40257	7.13444
VIR1L-2109803-07-02	5.715	98.275	315.33	0	2.96161	5.19657	5.48104	0	608202	604722	450175	3.94466e+06	8.38611	9.38362	9.03359	9.19807	31007.1	14534.2	16123.6	12006.9	7.09352	7.76445	7.58767	6.68149
VIR1L-2108717-15-02	0	263.46	391.36	243.415	0	5.62484	5.57485	4.59048	828777	275513	406422	1.54642e+06	8.5205	9.0422	8.98919	8.79139	30261.4	19685.7	18229.7	75033.4	7.08295	7.89621	7.64099	7.47731
VIR1L-2109806-07-02	0	63.6016	189.23	7.295	0	5.00759	5.25926	3.06752	309592	257240	195269	2.50949e+06	8.09285	9.0124	8.67084	9.00165	90665.8	18195.1	13481.2	22720.7	7.5595	7.86202	7.50994	6.95848
VIR1L-2106790-28-02	64.28	843.38	1113.1	293.765	4.01224	6.13014	6.0288	4.67213	782110	526513	624657	2.34522e+06	8.49533	9.32347	9.17585	8.97224	106392	23730.5	19155.4	21883.9	7.62897	7.97737	7.6625	6.94219
VIR1L-2108792-31-02	36.42	757.175	1662.82	354.395	3.76553	6.08332	6.20312	4.75362	1.42394e+06	1.32525e+06	1.44776e+06	10983466	8.75555	9.72436	9.54091	9.6428	35669.5	12026	10608.9	17323.4	7.15436	7.68218	7.40588	6.84069
VIR1L-2108775-32-02	27.47	218.36	333.035	49.435	3.64308	5.54329	5.50476	3.89821	747818	613704	956510	6.06156e+06	8.47586	9.39002	9.3609	9.38464	39420.1	12907.1	12848.6	19540.9	7.19778	7.71289	7.48907	6.893
VIR1L-2109223-19-02	44.0903	653.995	1468.33	329.255	3.84853	6.01969	6.1491	4.72166	608125	383094	704666	3.30563e+06	8.38605	9.18537	9.22819	9.12131	14759.1	8903.01	10876	25393.2	6.77112	7.5516	7.41668	7.00678
VIR1L-2109228-19-02	3.99	586.125	933.455	143.235	2.80577	5.97211	5.95237	4.36019	701632	739498	1.64426e+06	4.87916e+06	8.44817	9.471	9.59618	9.2904	13592.5	8599.35	10948	11883.4	6.73536	7.53653	7.41954	6.677
VIR1L-2109238-19-02	0	68.2	216.12	33.07	0	5.03791	5.31697	3.72364	371704	228524	446954	2.61974e+06	8.17226	8.96099	9.03047	9.02032	17781.1	9352.74	11431.5	18346.7	6.85202	7.573	7.43832	6.86562
VIR1L-2110339-11-02	8.74	57.1178	314.17	60.305	3.14594	4.9609	5.47944	3.98452	352244	239865	356285	1.78056e+06	8.1489	8.98203	8.93201	8.85262	9124.24	4743.47	11053.4	15981.2	6.56226	7.27816	7.42371	6.80567
VIR1L-2109322-20-02	43.145	890.895	1019.89	201.17	3.83911	6.15395	5.99083	4.5077	436056	301780	413245	2.64298e+06	8.2416	9.08175	8.99642	9.02415	12322.5	11504.5	8638.18	21143.5	6.69276	7.66293	7.31663	6.92724
VIR1L-2109259-18-02	0	37.6492	120.605	11.86	0	4.77988	5.06364	3.27843	1.78194e+06	731955	2.58976e+06	6888935	8.85295	9.46654	9.79347	9.44021	6959.66	6616.85	12382.5	14964.7	6.44465	7.42271	7.47302	6.77713
VIR1L-2109920-12-02	22.355	400.705	218.33	61.06	3.55362	5.80695	5.32139	3.98992	496344	438764	933182	3.47483e+06	8.29784	9.24429	9.35018	9.14299	20021.3	12996.4	6032.93	14394.4	6.90355	7.71588	7.16074	6.76025
VIR1L-2109243-15-02	26.525	333.925	647.735	25.575	3.62788	5.72777	5.79367	3.61204	269001	374685	661626	2.37104e+06	8.03181	9.17573	9.20082	8.977	8645.3	10856.5	7717.27	6613.85	6.53884	7.63775	7.26767	6.42251
VIR1L-2109241-15-02	21.0625	93.525	395.79	9.04	3.52776	5.17505	5.57974	3.16059	327735	342365	672417	5.93935e+06	8.11758	9.13655	9.20785	9.3758	16632.2	10577.9	9703.69	5993.89	6.82301	7.62646	7.36715	6.37977
VIR1L-2109247-15-02	122.895	601.3	1230.92	153.47	4.29368	5.98321	6.0725	4.39016	571547	493349	731585	2.06833e+06	8.35911	9.29521	9.24448	8.91768	16704.7	11798.5	7720.92	16442.1	6.8249	7.67389	7.26788	6.81802
VIR1L-2108763-33-02	106.225	384.8	348.825	230.68	4.23037	5.78936	5.52488	4.56714	646220	501820	155268	3.86175e+06	8.41244	9.30261	8.57129	9.18884	2106.03	2126.8	584.95	3400.84	5.92552	6.92979	6.14733	6.13365
VIR1L-2107886-36-02	7.265	208.509	695.36	61.69	3.06573	5.52325	5.82448	3.99438	505517	640078	280888	4511948	8.3058	9.40829	8.82874	9.25642	927.92	1916.27	1932.11	3773.29	5.56957	6.88452	6.66624	6.17878
VIR1L-2109805-08-02	23.3317	451.113	392.885	0	3.57218	5.85841	5.57654	0	442553	410165	157129	4.79746e+06	8.24802	9.21502	8.57647	9.28307	852.215	2234.36	1206.83	3549.11	5.53261	6.95121	6.46186	6.15218
VIR1L-2109803-08-02	0	236.565	526.915	0	0	5.57807	5.70401	0	616298	1.18821e+06	621414	10818011	8.39185	9.67695	9.17359	9.63621	517.365	1926.88	1725.7	2058.8	5.31586	6.88691	6.61718	5.91567
VIR1L-2108717-13-02	8.03	584.81	174.83	72.44	3.10917	5.97114	5.22489	4.06414	366835	581356	255272	2.13675e+06	8.16653	9.3665	8.78721	8.93181	458.01	2487.34	887.11	4912.42	5.26294	6.99779	6.32819	6.29336
VIR1L-2109806-08-02	31.915	88.135	240.245	15.8191	3.7082	5.14927	5.36293	3.40347	86318.5	363449	193123	1.31595e+06	7.53816	9.1625	8.66605	8.7213	1655.07	1731.62	1452.51	4629.88	5.82088	6.84051	6.54233	6.26763
VIR1L-2106790-31-02	84.03	1305.98	1720.74	126.33	4.12859	6.32006	6.21799	4.30565	580151	1.03835e+06	976336	5.86223e+06	8.3656	9.6184	9.36981	9.37012	894.51	2767.23	1523.09	3109.32	5.55365	7.04411	6.56294	6.09473
VIR1L-2108792-32-02	6.8	331.207	352.955	135.18	3.03703	5.72422	5.52999	4.33505	1.30007e+06	1.82652e+06	1.01504e+06	11861198	8.71603	9.86369	9.3867	9.67619	426.28	1260.18	789.835	2696.53	5.23176	6.70249	6.27775	6.03286
VIR1L-2108775-33-02	19.8406	0	202.425	33.9394	3.50181	0	5.28854	3.7349	271209	1.25057e+06	382984	4.85253e+06	8.03536	9.69917	8.96339	9.28803	266.06	2115.27	1076.79	2215.82	5.02704	6.92743	6.41234	5.94759
VIR1L-2108716-24-02	0	32.98	66.1853	27.275	0	4.72238	4.80304	3.63998	93104	397347	225274	1.22612e+06	7.57103	9.20123	8.73292	8.69059	1594.12	2846.33	2135.66	10428.7	5.80458	7.05635	6.70974	6.62029
VIR1L-2109223-20-02	7.065	83.635	68.7222	66.125	3.05362	5.12651	4.81938	4.02453	1.81307e+06	1.41429e+06	609823	2.1448e+06	8.86047	9.7526	9.16541	8.93345	15341.5	9500	5903.53	9649.96	6.78793	7.57978	7.15132	6.58659
VIR1L-2109238-20-02	222.915	2123.82	1816.24	723.76	4.55227	6.53124	6.24145	5.06372	590470	266528	127721	424780	8.37326	9.0278	8.48647	8.23022	9560.15	7969.03	5964.3	7962.07	6.58252	7.50347	7.15577	6.50309
VIR1L-2109101-09-02	125.385	366.465	747.35	145.783	4.30239	5.76815	5.8558	4.36785	2.19726e+06	1.48697e+06	825650	3.13104e+06	8.94394	9.77436	9.29701	9.09775	18667.7	4283.45	5169.5	2579.63	6.87315	7.23385	7.09366	6.01362
VIR1L-2109322-21-02	29.145	656.04	647.905	239.55	3.66878	6.02105	5.79378	4.58353	3743178	2.00341e+06	1.53637e+06	1.01846e+07	9.1753	9.90383	9.56671	9.61	8172.09	5635.8	5014.6	7143.64	6.51439	7.35302	7.08045	6.45598
VIR1L-2109259-19-02	74.585	531.845	851.13	338.77	4.07681	5.92991	5.91227	4.73403	4.72684e+06	2.17079e+06	1.46358e+06	1.82099e+06	9.27663	9.93868	9.54563	8.86237	9446.48	3502.73	3938.04	5966.64	6.57733	7.14647	6.97549	6.37779
VIR1L-2109920-13-02	20.4014	224.05	645.58	122.764	3.51391	5.55447	5.79222	4.29321	2.31559e+06	1.23457e+06	1.27718e+06	4.63467e+06	8.96672	9.69358	9.48646	9.26808	6603.55	4624.01	4794.41	2436.91	6.42184	7.26708	7.06095	5.9889
VIR1L-2109243-16-02	619.12	1133.04	376.7	459.345	4.9959	6.25837	5.55827	4.86626	1.76164e+06	768903	373954	1664450	8.84798	9.48793	8.95303	8.82333	21182.9	7503.66	3544.07	6762.24	6.92805	7.47733	6.92971	6.43215
VIR1L-2109241-16-02	267.805	2545.49	2103.68	2082.91	4.63195	6.60989	6.30525	5.52279	1.43558e+06	925973	518717	1.88336e+06	8.75909	9.56866	9.09514	8.87699	15964.6	6435.56	4609.47	7460.31	6.80522	7.41065	7.04386	6.47482
VIR1L-2109247-16-02	200.145	501.845	290.55	202.505	4.50548	5.90469	5.44549	4.51057	1.32969e+06	622885	323822	1.01983e+06	8.72581	9.39647	8.89052	8.61059	28705.9	7185.14	3002.99	9788.41	7.06003	7.4585	6.85777	6.59277
VIR1L-2108763-34-02	502.525	682.03	984.625	9.95571	4.90528	6.03792	5.97554	3.20246	587078	236485	509432	2.56964e+06	8.37076	8.97586	9.0873	9.01193	3729.27	596.785	1581.17	216.135	6.17368	6.37788	6.57919	4.93679
VIR1L-2109806-09-02	174.265	895.55	893.87	532.31	4.44535	6.15621	5.93355	4.93029	195066	0	275555	547091	7.89224	0	8.82042	8.34012	1788.2	2882.61	2319.02	2949.27	5.85448	7.06185	6.74552	6.07177
VIR1L-2109803-09-02	136.955	964.1	1681.56	699.815	4.34072	6.18824	6.20798	5.04911	633895	327611	839976	2.78764e+06	8.40408	9.11742	9.30448	9.0473	1849.96	1755.85	2738.89	4770.66	5.86922	6.84655	6.81779	6.28064
VIR1L-2109805-09-02	133.625	1037.06	983.82	463.565	4.33003	6.21992	5.97519	4.87024	416625	535093	660628	1.68053e+06	8.22181	9.33049	9.20017	8.82751	1991.36	2443.46	2258.18	3777.6	5.90121	6.99007	6.73397	6.17928
VIR1L-2109792-16-02	471.89	504.025	649.61	446.12	4.87797	5.90657	5.79492	4.85358	942916	474651	730464	2.43947e+06	8.57653	9.27843	9.24381	8.98936	6132.01	1740.51	1602.4	4148.32	6.38966	6.84274	6.58498	6.21993
VIR1L-2108430-50-02	50.1283	336.1	549.375	217.3	3.90426	5.73059	5.72214	4.54119	942720	496392	1.07422e+06	1.77394e+06	8.57644	9.29788	9.4113	8.851	1284.59	1454.35	2135.76	2362.05	5.71082	6.76473	6.70976	5.97535
VIR1L-2108792-33-02	96.835	267.325	507.72	253.335	4.19018	5.63116	5.6879	4.60783	668012	610674	733531	4.59067e+06	8.42684	9.38787	9.24563	9.26394	1363.57	950.22	1413.76	2857.36	5.73674	6.57988	6.53059	6.05802
VIR1L-2108775-34-02	108.44	300.525	861.41	335.05	4.23933	5.682	5.91748	4.72924	514374	284390	555707	3.16933e+06	8.31334	9.05597	9.12506	9.10303	1046.79	1253.66	1739.38	3849.86	5.62192	6.70024	6.6206	6.18751
VIR1L-2108769-36-02	51.4516	307.085	246.605	311.3	3.91557	5.69138	5.37427	4.69731	149295	151273	242205	1.03364e+06	7.7761	8.78182	8.76439	8.61643	3945.82	3264.07	2039.49	6624.99	6.1982	7.11582	6.68973	6.42325
VIR1L-2108716-25-02	31.22	122.335	54.755	128.785	3.69864	5.29167	4.7207	4.31401	213539	53421.8	139031	413790	7.93154	8.32978	8.52332	8.21884	4159.97	2284.96	2048.48	6105.8	6.22115	6.96094	6.69164	6.3878
VIR1L-2109792-17-02	521.425	492.94	1129.5	511.195	4.92132	5.89691	6.03516	4.91271	372944	82540.5	235102	1.16551e+06	8.1737	8.51873	8.75147	8.66858	17215.5	4996.22	7105.1	16902.5	6.83798	7.3007	7.23178	6.83001
VIR1L-2108763-35-02	215.28	880.575	1254.74	0.6175	4.53714	6.14889	6.08083	1.99913	238316	113401	133701	699764	7.97921	8.65668	8.50635	8.44701	9555.58	3174.8	4582.16	235.16	6.58232	7.10378	7.04128	4.97343
VIR1L-2107886-37-02	17.9374	970.76	1525.99	616.04	3.45803	6.19123	6.16582	4.99373	409569	124937	189007	663268	8.21439	8.69875	8.65669	8.42375	17049.6	5679.04	5777.18	12492.9	6.83377	7.35633	7.14193	6.69872
VIR1L-2109805-10-02	169.855	1497.2	2993.9	1172.08	4.43421	6.3794	6.45851	5.27308	738795	185472	312422	2.30234e+06	8.47058	8.87034	8.87495	8.96423	28302.9	7242.07	8055.23	8816.7	7.05389	7.46192	7.28629	6.54737
VIR1L-2109803-10-02	27.47	974.88	1559.97	312.8	3.64308	6.19307	6.17539	4.6994	232343	109209	289314	3.41488e+06	7.96819	8.64032	8.84158	9.13544	30847.3	6080.14	6895.83	4821.19	7.09128	7.38597	7.2188	6.28521
VIR1L-2108717-14-02	49.435	927.77	1089.89	1185.6	3.89821	6.17156	6.01965	5.27806	120330	67818.4	122121	337160	7.68243	8.43341	8.467	8.1299	8688.55	8533.4	8464.67	25627.5	6.54101	7.53318	7.30782	7.01077
VIR1L-2109806-10-02	42.0445	267.58	277.58	179.375	3.82789	5.63157	5.42566	4.4579	125826	49293	35496.6	501762	7.70183	8.29485	7.9304	8.30256	8802.9	6102.85	3575.49	11574	6.54669	7.38759	6.93355	6.66554
VIR1L-2106790-32-02	11.995	705.865	663.665	539.305	3.28335	6.05284	5.80422	4.93596	82666.5	63449.6	49028.7	512565	7.51939	8.40449	8.07066	8.31181	7272.16	5714.93	4866.56	10805.4	6.46372	7.35907	7.06743	6.6357
VIR1L-2108792-34-02	421.87	2218.04	3814.45	3875.14	4.82931	6.55009	6.5637	5.79241	573233	139224	312073	2.67636e+06	8.36039	8.74577	8.87447	9.0296	46788.2	1494.88	2106.51	2618.2	7.2722	6.77667	6.70378	6.02006
VIR1L-2108775-35-02	120.295	846.175	1063.18	1008.45	4.28439	6.13158	6.00888	5.20778	333781	124233	128894	2.97507e+06	8.12552	8.6963	8.49044	9.07556	34970	2652.01	2185.97	2964.23	7.14576	7.02563	6.71985	6.07397
VIR1L-2109223-21-02	12.445	78.95	9.97	45.3001	3.29933	5.10148	3.98101	3.86028	1.02268e+06	454410	134133	3.29845e+06	8.6118	9.25951	8.50775	9.12037	1071.07	923.095	228.055	3752.37	5.63188	6.56731	5.73825	6.17637
VIR1L-2109228-21-02	7.31	0	285.37	42.475	3.06841	0	5.43768	3.83232	384224	338340	290258	1.82944e+06	8.18664	9.13141	8.843	8.86438	309.52	20.795	435.16	1964.26	5.09275	4.92002	6.01886	5.89526
VIR1L-2109238-21-02	8.48	422.275	814.895	140.981	3.13284	5.82972	5.89337	4.3533	657839	610897	452497	5267289	8.42018	9.38803	9.03583	9.32365	235.945	1458.59	1634.94	2265.84	4.97488	6.76599	6.59371	5.95729
VIR1L-2110339-15-02	27.1584	741.765	694.565	416.775	3.63812	6.07439	5.82398	4.82403	209991	192821	133805	1.40635e+06	7.92426	8.88721	8.50668	8.75015	668.885	1157.4	1363.88	2638.15	5.42741	6.66555	6.51499	6.02336
VIR1L-2109322-22-02	153.105	1949.75	2096.6	1155.82	4.38913	6.4941	6.30379	5.26701	1.15553e+06	636812	678285	3.03311e+06	8.66484	9.40607	9.21162	9.08395	886.5	2407.05	1809.08	4308.85	5.54974	6.98355	6.63767	6.23642
VIR1L-2109259-20-02	8.825	323.935	278.77	184.17	3.15014	5.71458	5.42752	4.46935	556722	351429	265549	2.07997e+06	8.3477	9.1479	8.80436	8.92012	445.68	1580.03	1017.51	3410.07	5.25109	6.80073	6.38775	6.13482
VIR1L-2109920-14-02	21.855	468.645	265.03	312.615	3.54379	5.87496	5.40557	4.69914	1.13216e+06	727519	664875	3.99047e+06	8.65597	9.4639	9.20295	9.20308	2124.46	1962.84	1258.56	3572.54	5.92931	6.89494	6.48008	6.15504
VIR1L-2109243-17-02	52.31	542.145	115.18	308.795	3.92276	5.93824	5.04365	4.6938	227145	230895	90290.9	2.49857e+06	7.95836	8.96547	8.33586	8.99975	1546.19	2194.18	641.885	4419.45	5.79132	6.94333	6.18767	6.24743
VIR1L-2109241-17-02	58.77	303.22	176.005	395.63	3.97332	5.68588	5.2278	4.80142	321251	308476	188418	2.70346e+06	8.1089	9.09128	8.65533	9.03398	2371.55	2052.88	426.4	3717.77	5.97709	6.91442	6.01003	6.17234
VIR1L-2109247-17-02	44.58	544.85	329.505	327.095	3.85332	5.9404	5.50013	4.7188	341594	401244	152817	1.004e+06	8.13557	9.20547	8.56438	8.60379	2434.29	2529.12	576.15	4152.39	5.98843	7.00503	6.14075	6.22036
VIR1L-2109792-18-02	341.415	899.525	462.98	548.4	4.73741	6.15813	5.64783	4.94322	924157	339366	363673	2.94385e+06	8.56781	9.13273	8.94092	9.07098	4896.29	5590.84	3804.74	14616.4	6.29193	7.34954	6.96054	6.7669
VIR1L-2108763-36-02	193.295	3293.06	2163.63	765.745	4.49035	6.72172	6.31745	5.08821	106449	200574	109568	3.94747e+06	7.6292	8.90433	8.4199	9.19838	847.475	2950.11	2583.48	1334.8	5.53019	7.0719	6.79242	5.72748
VIR1L-2107886-38-02	16.0435	681.805	607.535	674.135	3.40959	6.03778	5.76584	5.03287	132944	153057	227604	2.84312e+06	7.72573	8.78691	8.73739	9.05586	1418.76	5778.31	5113.51	18802.1	5.75397	7.36386	7.08893	6.87627
VIR1L-2109805-11-02	81.89	1254	1777.18	654.245	4.11738	6.30242	6.232	5.01986	634349	144036	367161	3.36679e+06	8.40439	8.76053	8.94507	9.12928	2842.27	5101.39	6560.4	7848.86	6.05573	7.30975	7.19714	6.49687
VIR1L-2109803-11-02	26.6	527.68	1331.12	17.825	3.6291	5.92649	6.10649	3.4553	1.26618e+06	29804.8	433977	111188	8.70455	8.07635	9.01768	7.64812	1069.11	2785.24	8758.97	1621.88	5.63108	7.04692	7.32266	5.81208
VIR1L-2108717-16-02	26.685	943.255	536.53	979.02	3.63049	6.17875	5.71187	5.19491	305755	7653.99	6770.1	1.27664e+06	8.08743	7.48595	7.21081	8.70813	3855.38	8669.38	6157.57	29735.6	6.18813	7.54005	7.16962	7.07534
VIR1L-2109806-11-02	34.475	394.985	114.96	427.49	3.7417	5.8007	5.04282	4.83505	327716	7401.03	40499.5	24050.7	8.11756	7.47135	7.98766	6.98319	3054.13	8250.62	2572.89	19745.6	6.08695	7.51855	6.79063	6.89753
VIR1L-2106790-33-02	43.87	467.78	251.81	633.715	3.84635	5.87416	5.38335	5.00602	238944	201877	70238.5	8476.61	7.98036	8.90715	8.22679	6.53028	1923.99	9449.84	4317.48	24307.6	5.88626	7.57748	7.01544	6.9878
VIR1L-2108792-35-02	212.635	1185.99	931.56	877.435	4.53177	6.2782	5.95148	5.14734	969174	993256	303600	3.83728e+06	8.58846	9.59912	8.86251	9.18608	1486.32	2976.59	1946.5	7628.1	5.77417	7.07578	6.66947	6.48448
VIR1L-2108775-36-02	109.45	1270.72	1241.81	1092.47	4.24336	6.30817	6.07633	5.24253	257648	364698	334850	2.30497e+06	8.01309	9.16399	8.90506	8.96472	780.64	7199.49	5458.7	11983.7	5.49451	7.45936	7.1173	6.68065
VIR1L-2109223-23-02	176.955	1053.55	2046.56	787.835	4.452	6.22678	6.2933	5.10056	2.72268e+06	1.07423e+06	1.18603e+06	5.56017e+06	9.03706	9.63316	9.45431	9.34715	1004.5	1096.07	1384.61	1906.73	5.60401	6.6419	6.52154	5.88235
VIR1L-2109228-23-02	84.865	1382.2	1749.85	795.17	4.13288	6.34469	6.22527	5.10458	2.85727e+06	841518	1.01331e+06	6055327	9.05801	9.52712	9.38595	9.3842	966.43	1329.45	948.855	2113.82	5.58723	6.72573	6.35741	5.92713
VIR1L-2109238-23-02	454.285	738.26	629.105	530.415	4.86145	6.07233	5.781	4.92874	1.35167e+06	457712	706421	3.68356e+06	8.73293	9.26265	9.22927	9.16833	4065.65	2036.09	860.3	3194.24	6.21119	6.91086	6.31486	6.10643
VIR1L-2110339-17-02	0	28.245	57.23	20.29	0	4.65507	4.7399	3.51154	79618.2	34943.1	69003.8	157626	7.50307	8.14542	8.21908	7.79969	404.565	864.345	766.355	2970.9	5.20905	6.53875	6.26464	6.07495
VIR1L-2109322-24-02	860.7	1209.4	1105.47	741.73	5.13897	6.28669	6.02582	5.07437	2.57788e+06	742863	1.46595e+06	1.80854e+06	9.01332	9.47297	9.54633	8.85939	3110.22	1827.98	1273.9	2097.32	6.09485	6.86403	6.48535	5.92373
VIR1L-2109259-22-02	0	211.45	208.22	85.79	0	5.52933	5.3008	4.13759	2.55362e+06	728523	1.83515e+06	5.02907e+06	9.00922	9.4645	9.64388	9.30355	553.335	862.42	981.28	1381.42	5.34505	6.53778	6.372	5.74239
VIR1L-2109920-16-02	58.955	90.765	136.095	103.12	3.97469	5.16204	5.11612	4.21749	1.42989e+06	493828	1.10718e+06	5.32407e+06	8.75736	9.29564	9.42443	9.3283	1028.83	1189.21	1261.54	2139.7	5.6144	6.67732	6.48111	5.93241
VIR1L-2109243-19-02	161.53	718.795	738.655	926.28	4.41239	6.06073	5.85071	5.17087	879243	341805	381583	2.35642e+06	8.54617	9.13584	8.9618	8.97431	1105.21	1476.75	1108.97	4279.84	5.64551	6.77137	6.42513	6.23349
VIR1L-2109241-19-02	44.225	103.955	175.9	173.91	3.84985	5.22097	5.22754	4.44446	551793	328292	177933	1.36608e+06	8.34384	9.11832	8.63047	8.73754	1917.41	1377.64	952.885	3606.78	5.88477	6.7412	6.35925	6.15918
VIR1L-2109247-19-02	285.185	477.27	480.805	535.155	4.65926	5.88288	5.66424	4.9326	825195	444999	302442	1.53236e+06	8.51862	9.25042	8.86085	8.78742	2736.77	1480.46	1079.13	3398.52	6.0393	6.77246	6.41329	6.13335
VIR1L-2109792-19-02	118.915	511.38	218.79	397.49	4.27938	5.91286	5.3223	4.80345	291750	466951	531442	2.16146e+06	8.06707	9.27133	9.10567	8.93681	3268.14	4876.84	1858.83	5332.93	6.11636	7.2902	6.64945	6.32903
VIR1L-2107886-39-02	61.245	1141.45	907.88	449.705	3.99123	6.26158	5.9403	4.85705	244146	327877	670737	1.10086e+06	7.98971	9.11777	9.20676	8.64379	2735.72	4578.91	4045.95	15627.7	6.03913	7.26282	6.98723	6.79595
VIR1L-2109805-12-02	165.955	909.48	589.915	159.265	4.42413	6.16291	5.75306	4.40626	713701	471182	462535	6.21959e+06	8.45558	9.27525	9.04536	9.39582	4919.4	5824.92	1852.51	4509.53	6.29397	7.36735	6.64797	6.25619
VIR1L-2109803-12-02	127.779	623.05	462.3	189.865	4.3106	5.99864	5.6472	4.48258	1.71271e+06	639238	1.05623e+06	4.14143e+06	8.83574	9.40772	9.40397	9.21921	6419.28	4940.7	3241.57	6763.43	6.40955	7.29585	6.89097	6.43223
VIR1L-2108717-17-02	36.035	352.48	172.77	779.62	3.76092	5.75126	5.21974	5.09601	285322	305850	390622	1.09642e+06	8.0574	9.08757	8.97197	8.64204	5824.32	8733.64	3171.48	26901.9	6.36731	7.54326	6.88147	7.03184
VIR1L-2109806-12-02	195.75	324.49	306.24	341.645	4.49584	5.71532	5.46833	4.7377	229510	290744	356741	1.57326e+06	7.96286	9.06557	8.93256	8.79886	6359.8	3763.35	2255.03	11904.8	6.4055	7.17763	6.73336	6.67778
VIR1L-2106790-34-02	38.665	316.175	119.655	170.4	3.79151	5.70405	5.06021	4.43561	134431	286350	172669	864669	7.73056	9.05896	8.61742	8.53891	7577.65	5101.09	2016.56	6870.97	6.48159	7.30972	6.68482	6.43908
VIR1L-2108775-37-02	209.44	1712.1	590.525	778.12	4.52519	6.43765	5.75351	5.09517	254819	784573	480778	3.08929e+06	8.00829	9.49669	9.06216	9.09192	4835.44	6734.09	1890.68	8590.94	6.2865	7.43034	6.65683	6.5361
VIR1L-2108769-39-02	3.92	143.99	36.493	613.98	2.7981	5.36245	4.54449	4.99228	65968.2	268797	178644	497438	7.42139	9.03148	8.6322	8.2988	5880.31	7894.82	2482.2	24184.2	6.37146	7.4994	6.77505	6.98559
VIR1L-2108475-40-02	253.84	697.395	525.74	203.725	4.60869	6.0476	5.70304	4.51318	706589	1263639	641857	3.54948e+06	8.45123	9.70368	9.18765	9.15223	9640.03	6581.46	3023.69	7223.87	6.58614	7.42038	6.86075	6.46083
VIR1L-2109223-24-02	8.82	67.995	119.32	9.735	3.1499	5.0366	5.05899	3.19273	1.01088e+06	542974	451420	1.68926e+06	8.60676	9.33684	9.03479	8.82976	55236	7951.86	8042.76	11441.5	7.34428	7.50253	7.28562	6.66054
VIR1L-2109228-24-02	0	0	10.6025	0	0	0	4.00772	0	3.38742e+06	1.95739e+06	5.0424e+06	4.32973e+06	9.13193	9.89374	10.0828	9.23852	8957.37	6573.35	14801.6	18206	6.55424	7.41985	7.55052	6.86227
VIR1L-2109238-24-02	31.505	78.16	48.825	20.995	3.70259	5.09711	4.67092	3.52637	368820	204186	283484	981889	8.16887	8.91208	8.83274	8.59412	46783.7	13052.8	6664.19	75921	7.27215	7.71777	7.20396	7.48242
VIR1L-2110339-18-02	5.7425	72.1784	114.625	5.41	2.96369	5.06253	5.04155	2.93782	803022	715116	677792	1.81177e+06	8.50679	9.45644	9.21131	8.86016	34393.3	27253.8	11631.1	46786.6	7.13853	8.03749	7.44583	7.27218
VIR1L-2109322-25-02	248.425	4431.18	6078.22	1378.88	4.59933	6.85064	6.76605	5.34365	2.78335e+06	2.9012e+06	3.05365e+06	4414311	9.04663	10.0646	9.86503	9.24692	23123.2	21433.2	12557.8	37456.7	6.96611	7.93315	7.47913	7.17559
VIR1L-2109259-23-02	0	11.3816	25.99	24.0703	0	4.26035	4.39709	3.58571	1.01361e+06	794647	852446	1.2137e+06	8.60793	9.50223	9.31088	8.68617	23739.1	17849.4	11274.1	58290.7	6.97752	7.85368	7.43229	7.36766
VIR1L-2109920-17-02	9.065	256.17	469.33	69.1771	3.16179	5.61265	5.65375	4.04412	1.48175e+06	1.31507e+06	1.73158e+06	3.48347e+06	8.77284	9.72101	9.61865	9.14407	15858.3	12624.5	11425.3	19117.6	6.80232	7.70327	7.43808	6.88349
VIR1L-2109243-20-02	65.805	338.705	233.9	116.17	4.02242	5.73394	5.3513	4.26924	761971	827535	845373	3.05415e+06	8.484	9.51985	9.30726	9.08695	50214.9	24503.1	9604.61	50197.2	7.30289	7.99128	7.36269	7.30274
VIR1L-2109241-20-02	5.885	172.84	160.445	137.605	2.97433	5.44177	5.1876	4.34277	1.27456e+06	834505	683137	826537	8.70742	9.52349	9.21472	8.51932	30568.9	14731.2	5151.49	23127.6	7.08734	7.7703	7.09214	6.96619
VIR1L-2109247-20-02	364.165	984.53	1643.99	837.52	4.76543	6.19735	6.19817	5.12712	963809	946961	692137	1.49089e+06	8.58605	9.57839	9.2204	8.77551	70344.7	24953.2	8832.23	45268	7.44929	7.99919	7.32628	7.25785
VIR1L-2108827-37-02	14.93	809.84	465.545	234.53	3.37836	6.11252	5.65023	4.57433	804968	791210	713799	6.36198e+06	8.50784	9.50035	9.23379	9.40565	149577	13116.4	12922.8	92828.6	7.77693	7.71987	7.49157	7.56974
VIR1L-2108769-40-02	184.435	307.655	274.2	244.655	4.46998	5.69218	5.42034	4.59269	1.32266e+06	923826	965950	2080046	8.72351	9.56765	9.36517	8.92013	227021	10657.9	7392.23	74682.6	7.95813	7.62973	7.24899	7.47528
VIR1L-2108820-45-02	56.965	915.495	345.785	119.645	3.95978	6.16578	5.52108	4.28204	1.16942e+06	1.13743e+06	1.27721e+06	4.21419e+06	8.67003	9.65799	9.48647	9.22677	146119	12214.1	6469.55	29684.6	7.76677	7.68892	7.19109	7.07459
VIR1L-2106790-35-02	77.085	249.76	372.335	127.915	4.09113	5.60164	5.55321	4.31106	1.71686e+06	1.25432e+06	1.8113e+06	7.34263e+06	8.83679	9.70047	9.6382	9.46791	160258	6722.25	5241.48	19766.7	7.80688	7.42957	7.09967	6.89799
VIR1L-2109660-01-02	57.065	221.495	190.855	92.2895	3.96054	5.54949	5.26298	4.1693	748799	872300	686170	1.52004e+06	8.47643	9.54273	9.21664	8.78391	334916	14612.9	6347.57	61952.9	8.127	7.7668	7.18282	7.39412
VIR1L-2109806-13-02	122.795	412.135	359.65	137.445	4.29332	5.81916	5.53815	4.34227	328476	670830	568984	600351	8.11856	9.42867	9.13531	8.38047	319135	10382.5	7046.83	119400	8.10603	7.61836	7.22821	7.67906
VIR1L-2108716-30-02	65.08	83.77	68.2876	76.295	4.01761	5.12721	4.81662	4.08665	490851	638243	534942	1.48694e+06	8.29301	9.40705	9.10852	8.77435	292240	21116.4	8571.92	75499.5	8.0678	7.92668	7.31329	7.48
VIR1L-2109805-13-02	118.94	524.605	572.275	99.825	4.27947	5.92395	5.73988	4.20339	1.54733e+06	1.20561e+06	1.05857e+06	10711540	8.79164	9.68327	9.40493	9.63191	82486.4	10337.9	4608.36	10989.8	7.51844	7.61649	7.04376	6.64305
VIR1L-2109792-20-02	62.04	227.635	473.705	153.285	3.99684	5.56136	5.65778	4.38964	1.22259e+06	882783	1.45706e+06	3.14128e+06	8.68934	9.54791	9.54369	9.09917	77117.1	8599.22	6417.58	18704.7	7.48921	7.53652	7.18758	6.87401
VIR1L-2109803-13-02	5.065	0	24.65	15.835	2.90924	0	4.37411	3.40391	174108	24531.2	116725	4.50017e+06	7.84288	7.99178	8.44737	9.25529	2976.86	63.325	257.415	5136.51	6.07582	5.40364	5.79085	6.31273
VIR1L-2109792-21-02	33.955	229.555	799.605	39.05	3.7351	5.56501	5.88515	3.79581	842880	600283	372237	3.26501e+06	8.52783	9.38042	8.95103	9.11594	3522.81	1843.54	2041.89	1810.93	6.14895	6.86771	6.69024	5.85996
VIR1L-2107886-40-02	37.2779	340.69	392.875	28.48	3.77564	5.73648	5.57653	3.65876	394487	331140	153342	1.57367e+06	8.19809	9.12207	8.56587	8.79897	6206.73	2550.85	2594.95	5680.14	6.39492	7.00874	6.79434	6.35642
VIR1L-2109805-14-02	29.9974	128.345	269.23	81.8305	3.68129	5.3125	5.4124	4.11707	662378	331385	339689	4.72466e+06	8.42317	9.12239	8.91129	9.27643	2605.25	937.73	1248.49	1653.37	6.01791	6.57414	6.4766	5.82043
VIR1L-2109803-14-02	68.3582	552.385	1119.69	381.355	4.03895	5.94636	6.03137	4.78546	1.16203e+06	433640	336013	1.861e+06	8.66728	9.23919	8.90657	8.87181	8178.93	2401.89	1901.48	5136.94	6.51476	6.98261	6.6593	6.31277
VIR1L-2108717-18-02	8.83	291.765	422.47	48.515	3.15039	5.66915	5.60807	3.89005	694775	417822	501285	7516100	8.4439	9.22305	9.0803	9.47805	2187.28	2430.49	2167.57	2508.9	5.94196	6.98775	6.71618	6.00154
VIR1L-2109806-14-02	11.0499	142.915	238.035	0	3.24772	5.3592	5.35891	0	389176	255166	396688	702399	8.19221	9.00888	8.97866	8.44864	8939.74	2618.27	2412.41	13556.1	6.55339	7.02007	6.76266	6.7342
VIR1L-2106790-36-02	19.4727	162.04	681.615	31.175	3.49369	5.41374	5.81581	3.69801	526033	617433	882470	2.39405e+06	8.32307	9.39265	9.32591	8.98119	3771.58	1646.3	2647.47	1375.89	6.17858	6.81857	6.80304	5.74064
VIR1L-2108792-38-02	214.18	1112.24	2778.19	1118.17	4.53491	6.25032	6.42603	5.25263	2.78467e+06	1.30628e+06	1.61192e+06	6930170	9.04683	9.7181	9.58756	9.4428	1582.56	548.475	1002.28	1737.72	5.80142	6.34122	6.3812	5.84204
VIR1L-2108775-39-02	69.03	355.765	585.42	265.245	4.0432	5.75528	5.74974	4.62778	665031	518747	757037	1.82203e+06	8.4249	9.31702	9.25933	8.86261	5454.73	1419.8	2584.94	3096.12	6.33883	6.75429	6.79266	6.09288
VIR1L-2108769-41-02	32.7184	80.84	188.925	73.015	3.719	5.11175	5.25856	4.06757	292353	208704	334277	635694	8.06797	8.92159	8.90432	8.40531	6508.16	2396.49	2339.51	4814.89	6.41552	6.98164	6.74934	6.28465
VIR1L-2109223-25-02	0	7.54	0	0	0	4.08153	0	0	2.28029e+06	951484	2.46482e+06	9872720	8.96005	9.58046	9.772	9.5965	2059.72	472.54	2103.77	2267.53	5.91587	6.2765	6.70321	5.95761
VIR1L-2109228-25-02	14.755	168.095	284.62	27.8083	3.37324	5.42968	5.43654	3.64839	1.93712e+06	1.79405e+06	1.5552e+06	11139519	8.88922	9.85589	9.572	9.64893	885.065	2823.4	3612.28	1818.57	5.54904	7.05283	6.93799	5.86179
VIR1L-2109238-25-02	23.3829	314.52	359.04	102.615	3.57313	5.70177	5.53742	4.21536	903560	527924	1.03559e+06	1.11618e+07	8.55802	9.32463	9.3954	9.6498	1807.76	3691.45	4002.18	5029.93	5.8592	7.16926	6.98251	6.30362
VIR1L-2110339-19-02	0	44.4264	165.565	0	0	4.85177	5.20124	0	108342	104806	217925	446932	7.63686	8.62244	8.71852	8.2523	1648.87	1120.89	3051.06	747.29	5.81925	6.65163	6.86466	5.47555
VIR1L-2109322-26-02	36.87	947.115	1663.18	82.3476	3.77087	6.18052	6.20321	4.1198	1.41788e+06	1.48532e+06	2.85255e+06	1.03643e+07	8.7537	9.77388	9.83544	9.6176	989.065	2661.95	3804.9	2720.18	5.59729	7.02726	6.96055	6.03666
VIR1L-2109259-24-02	0	132.515	233.195	0	0	5.32639	5.34999	0	1.28745e+06	1.06202e+06	2.08318e+06	1.77555e+06	8.71179	9.62819	9.69894	8.85139	350.135	872.205	2133.24	77.59	5.1463	6.54268	6.70925	4.49188
VIR1L-2109920-18-02	156.135	1297.77	1362.81	89.03	4.39764	6.31732	6.11671	4.15369	1.35234e+06	807835	1.59461e+06	1.52624e+07	8.73314	9.50938	9.58287	9.78568	3563.72	3008.32	3419.81	3356.55	6.15396	7.08038	6.91421	6.12795
VIR1L-2109243-21-02	79.38	813.455	920.92	282.43	4.10387	6.11445	5.94649	4.65504	681373	638919	669681	2.41707e+06	8.43544	9.40751	9.20608	8.98535	2214.15	3357.23	2182.61	6042.07	5.94727	7.12804	6.71919	6.38325
VIR1L-2109241-21-02	268.635	1776.12	2463.86	652.195	4.63329	6.45359	6.37389	5.0185	578150	550861	974980	2.26841e+06	8.3641	9.3431	9.36921	8.95778	4606.43	3380.32	3393.8	4733.28	6.26542	7.13102	6.9109	6.27722
VIR1L-2109247-21-02	53.11	700.285	1114.84	440.83	3.92935	6.0494	6.02948	4.8484	509495	610268	793919	2.86694e+06	8.3092	9.38758	9.27999	9.05948	1664.9	3636.39	3082.6	9073.51	5.82345	7.16273	6.86913	6.55984
VIR1L-2109792-22-02	47.77	665.89	528.725	26.165	3.88333	6.02752	5.7055	3.62194	1.34648e+06	618904	601571	7622075	8.73126	9.39368	9.1595	9.48413	26897.3	13486.7	12706.8	12056	7.03177	7.73197	7.48425	6.68326
VIR1L-2110603-01-02	16.265	2588.36	319.645	150.95	3.41554	6.61715	5.48694	4.38297	2.0201e+06	455903	541791	4.40685e+06	8.90743	9.26093	9.11404	9.24619	29477.3	8860.07	14306.2	9433.02	7.07155	7.5495	7.53573	6.57671
VIR1L-2107886-41-02	4.81	195.55	48.1	68.69	2.88683	5.49538	4.66443	4.04105	1.44868e+06	347439	361135	2.16041e+06	8.76303	9.14294	8.93788	8.9366	32408.1	20096.4	18207.7	73330.7	7.11271	7.90518	7.64047	7.46735
VIR1L-2109805-15-02	130.305	1529.18	735.625	123.125	4.3191	6.38858	5.84893	4.29449	1.00415e+06	237483	423743	6.74956e+06	8.60386	8.97769	9.00731	9.43134	46762.1	14729.6	13547.6	17864.8	7.27195	7.77025	7.51208	6.85406
VIR1L-2109803-15-02	281.51	2372.7	992.825	504.42	4.65362	6.57936	5.97914	4.90692	3329576	659330	1.13092e+06	6.40425e+06	9.12445	9.42116	9.43364	9.40853	25658.7	19286.2	18003.1	47471.3	7.0113	7.88731	7.63556	7.27849
VIR1L-2108717-19-02	91.11	2180.12	1859.62	387.505	4.16372	6.5426	6.25169	4.7924	831238	246959	378325	5512341	8.52179	8.99468	8.95808	9.3434	16123.5	20410.2	25999	66148.6	6.80952	7.91191	7.79517	7.42258
VIR1L-2109806-15-02	0	510.415	368.23	312.745	0	5.91204	5.54839	4.69932	580009	231206	187909	1.23372e+06	8.36549	8.96606	8.65416	8.69328	85708.2	16268	16831.9	54986	7.53508	7.81339	7.60634	7.34231
VIR1L-2106790-37-02	95.905	2194.02	849.905	187.01	4.18599	6.54536	5.91164	4.476	775859	488741	351572	5.11544e+06	8.49184	9.29114	8.92623	9.31094	60219.6	19075.8	31917.5	20131.6	7.3818	7.88254	7.88424	6.90594
VIR1L-2108792-39-02	51.6374	1839.35	1552.55	755.345	3.91714	6.46878	6.17332	5.08227	1.80789e+06	611085	499491	3.95007e+06	8.85923	9.38816	9.07874	9.19866	30628.8	13015.2	13389.7	31394.7	7.08819	7.71651	7.50698	7.09892
VIR1L-2108775-40-02	26.2748	863.045	848.055	102.7	3.62376	6.14015	5.9107	4.21572	890417	398065	213720	5.71174e+06	8.55165	9.20201	8.71006	9.35883	32736.2	16385.7	15410.5	14654.9	7.11709	7.81652	7.56803	6.76804
VIR1L-2109223-27-02	9.335	202.335	333.975	73.775	3.17452	5.51019	5.50599	4.07207	998647	798019	1.22493e+06	4.03509e+06	8.60147	9.50407	9.46832	9.20791	3478.79	5809.84	8435.59	27871.6	6.14349	7.36622	7.30633	7.04722
VIR1L-2109228-27-02	0	86.295	266.235	20.695	0	5.14011	5.40754	3.52012	912189	1.02997e+06	1.26948e+06	7859864	8.56214	9.61489	9.48384	9.49748	3839.49	5122.9	7399.58	11168.7	6.18633	7.31158	7.24942	6.65006
VIR1L-2109238-27-02	0	7.56	60.9	9.365	0	4.08268	4.7669	3.17592	183141	196188	251335	761667	7.86485	8.89473	8.78046	8.48382	1779.3	7191.48	6821.3	8958.49	5.85231	7.45888	7.21408	6.5543
VIR1L-2110339-21-02	0	216.635	236.725	72.11	0	5.53985	5.35652	4.06215	317679	152145	294197	643701	8.10405	8.78432	8.84885	8.41074	7431.71	6270.9	5404.89	17125	6.47315	7.39939	7.113	6.83569
VIR1L-2109322-28-02	22.325	104.34	184.095	0	3.55303	5.22257	5.24732	0	982408	1.0718e+06	1.731e+06	161579	8.59435	9.63217	9.61851	7.81044	3453.47	11525.5	10811.9	512.37	6.14032	7.66372	7.41411	5.31165
VIR1L-2109259-26-02	13.1651	119.29	79.48	68.215	3.32375	5.28073	4.88253	4.03804	859508	820963	694858	1.71106e+06	8.53631	9.51638	9.22211	8.83532	5483.16	10987.2	6135.02	46867.9	6.34109	7.64295	7.16803	7.27294
VIR1L-2109920-20-02	8.35	130.24	171.235	54.0217	3.12613	5.31887	5.21587	3.93674	939927	983642	1.1255e+06	2.23973e+06	8.57515	9.5949	9.43156	8.95226	5823.77	6929.03	7889.82	12999.4	6.36726	7.44273	7.27728	6.71598
VIR1L-2109243-23-02	77.005	1414.18	575.83	408.625	4.09067	6.35463	5.74257	4.81545	388918	600788	502779	1.15139e+06	8.19192	9.38078	9.08159	8.66328	9187.05	19564.7	4295.24	32613.9	6.56524	7.89353	7.0132	7.11546
VIR1L-2109241-23-02	17.835	297.2	545.29	529.72	3.45555	5.67717	5.7189	4.92817	345193	290501	392356	705838	8.14012	9.06521	8.97389	8.45077	5596.78	3208.48	4671.94	28639.1	6.35	7.10836	7.04971	7.05902
VIR1L-2109247-23-02	87.095	728.74	931.925	386.275	4.14414	6.06669	5.95165	4.79102	653431	663032	588285	1.17261e+06	8.41726	9.42359	9.1498	8.67121	11924.5	15515.4	9677.38	47216.1	6.6785	7.79282	7.36597	7.27615
VIR1L-2109792-23-02	80.355	122.82	527.175	24.6707	4.10917	5.29339	5.70423	3.59641	1.3817e+06	540016	943912	5082868	8.74247	9.33447	9.35514	9.30817	75360.8	3218.6	7953.48	4236.37	7.47921	7.10973	7.28077	6.22905
VIR1L-2108763-39-02	0	611.645	482.86	0	0	5.99062	5.66609	0	1.01627e+06	492218	522823	2395159	8.60907	9.29422	9.09857	8.98139	37158.7	12723.5	14899.8	7543.8	7.17212	7.70667	7.55339	6.47965
VIR1L-2107886-42-02	42.495	410.355	265.735	176.925	3.83252	5.81728	5.40672	4.45192	150251	257731	311078	1.07663e+06	7.77888	9.01323	8.87308	8.63413	6422.67	13046.5	6640.09	48018.9	6.40978	7.71755	7.20239	7.28347
VIR1L-2109803-16-02	7.125	632.825	886.62	161.7	3.05729	6.0054	5.93001	4.41285	2.08444e+06	1.06526e+06	1.8407e+06	8.54235e+06	8.92105	9.62952	9.64519	9.53364	23353.5	3651.07	8834.47	16618.2	6.97041	7.16448	7.32639	6.82264
VIR1L-2109806-16-02	67.605	284.045	183.525	105.405	4.03414	5.65751	5.24597	4.22701	578823	360356	389159	956402	8.36461	9.15879	8.97034	8.5827	35554.3	9043.22	5616.72	130171	7.15295	7.55838	7.12969	7.71657
VIR1L-2106790-43-02	0	864.435	1442.77	232.08	0	6.14085	6.14147	4.56977	307759	712383	1.0415e+06	5.94768e+06	8.09027	9.45477	9.39787	9.37641	98.32	4230.55	6740.6	10958	4.59471	7.22846	7.20891	6.64179
VIR1L-2108792-40-02	143.555	230.615	443.19	94.29	4.36116	5.56701	5.62886	4.17861	1.99951e+06	682481	998051	6.91162e+06	8.90298	9.43615	9.37936	9.44164	18939.9	1218.01	2466.55	10495	6.87944	6.68771	6.7723	6.62304
VIR1L-2108775-41-02	22.15	492.035	824.025	59.2179	3.54962	5.89612	5.89821	3.97662	988688	565720	685505	7.68822e+06	8.59712	9.35466	9.21622	9.48789	25533.8	3811.78	6897.24	12880	7.00918	7.18319	7.21889	6.71198
VIR1L-2108769-43-02	79.84	113.91	314.395	283.975	4.10637	5.26068	5.47975	4.65741	413478	255801	502379	1.41973e+06	8.21851	9.00996	9.08124	8.75427	49623.1	4278.78	11504	39738.7	7.29774	7.23338	7.44106	7.20127
VIR1L-2109243-11-02	na	792.635	530.525	na	na	6.10319	5.70698	na	55952.5	203503	222377	na	7.34988	8.91063	8.7273	na	147.785	8124.12	3410.27	na	4.7717	7.51184	6.913	na
VIR1L-2109228-20-02	0	na	0	0	0	na	0	0	3.38792e+06	na	126007	2.10659e+06	9.13199	na	8.48061	8.92564	4137.78	na	4542.3	1703.33	6.21883	na	7.03749	5.83336
VIR1L-2109805-16-02	60.5057	393.26	715.095	na	3.98596	5.7988	5.83664	na	1.40821e+06	1.00348e+06	1.04084e+06	na	8.75073	9.60357	9.39759	na	15175.8	5674.21	7157.65	na	6.78321	7.35597	7.23498	na

## Sheet: Supplementary Figure S1 
Supplementary Figure S1. SARS-CoV-2 concentrations from a sub-selection of samples before (A) and after (B) RT-qPCR inhibition correction. Samples were processed with different viral concentration methods ammonium sulphate (AS), concentrating pipette (IP), polyethylene glycol (PEG) and Vivaspin (VS). P-values reported are from the initial hypothesis testing. Groups within a subfigure sharing the …

## Sheet: Supplementary Figure S2
Supplementary Figure S2. TapeStation results for SARS-CoV-2 WGS showing the negative controls from PCR pool 1 and 2 in lanes B1 and C1. The remaining lanes are; lanes D1, E1 and F1 are from sample 1, G1, H1 and A2 from sample 2, B2, C2 and D2 from sample 3, E2, F2 and G2 from sample 3; all of which are pool 1 PCR products from the ammonium sulphate, concentrating pipette and Vivaspin methods, res…

## Sheet: Supplementary Figure S3
Supplementary Figure S3. Correlation between SARS-CoV-2 RT-qPCR Cq and WGS genome coverage for samples processed using the ammonium sulphate (AS), concentrating pipette (IP) and Vivaspin (VS) viral concentration methods.

## Sheet: Supplementary Figure S4
Supplementary Figure S4. Correlation between SARS-CoV-2 RT-qPCR Cq and the number of aligned reads for samples processed using the ammonium sulphate (AS), concentrating pipette (IP) and Vivaspin (VS) viral concentration methods.

## Sheet: Supplementary Methods S1
Supplementary Methods S1. The crAssphage qPCR methods adapted from Stachler, E.; Bibby, K. Metagenomic evaluation of the highly abundant human gut bacteriophage crAssphage for source tracking of human fecal pollution. Environ. Sci. Technol. Lett. 2014, 1 (10), 405-409
	Total reaction volume: 25 µL
	Nucleic acid volume: 2 µL
	PCR components and concentrations
	Component	Concentration	Sequence (5' to 3')
	Forward	400 nM	CAG AAG TAC AAA CTC CTA AAA AAC GTA GAG
	Reverse	400 nM	GAT GAC CAA TAA ACA AGC CAT TAG C
	Probe	200 nM	6-FAM – AATAACGATTTACGTGATGTAAC – MGBNFQ
	Bovine serum albumin	0.04
	TaqMan™ Universal PCR Master Mix	1x
	Cycling conditions
	Time	Temperature (°C)	Cycles
	10 min	50	1
	10 min	95	1
	15 sec	95	40
	1 min	60

## Sheet: Supplementary Table S1
Supplementary Table S1. SARS-CoV-2 and norovirus GI and GII RT-qPCR detection rates for samples processed using the ammonium sulphate (AS), concentrating pipette (IP) and Vivaspin (VS) viral concentration methods.
Pathogen	Method	Positive samples	Positive samples (%)
SARS-CoV-2	AS	200	84.75
	IP	229	99.58
	VS	235	97.03
	PEG	214	90.68
CrAssphage	AS	227	100
	IP	227	100
	VS	226	99.56
	PEG	227	100
Phi6	AS	237	100
	IP	236	99.57
	VS	237	100
	PEG	237	100
Norovirus GI	AS	17	100
	IP	17	100
	VS	17	100
	PEG	NA	NA
Norovirus GII	AS	17	100
	IP	17	100
	VS	17	100
	PEG	NA	NA

## Sheet: Supplementary Table S2
Supplementary Table S2. GI taxa detected for samples processed using ammonium sulphate (AS), InnovaPrep (IP) and Vivaspin (VS) viral concentration techniques. N=10.
Types	AS	IP	VS
GI.2[P2]	1	1	1
GI.3[P13]	1	1	1
GI.3[P3]	1	1	0
GI.5[P4]	0	1	1
GI.5[P5]	0	0	1
GI.6[P11]	1	1	1
GI.9[P9]	1	0	1
Total	5	5	6

## Sheet: Supplementary Table S3
Supplementary Table S3. GII taxa detected for samples processed using ammonium sulphate (AS), InnovaPrep (IP) and Vivaspin (VS) viral concentration techniques. N=10.
Genotype	AS	IP	VS
GII.17[P17]	1	1	1
GII.2[P16]	1	1	1
GII.2[P16]	1	1	1
GII.3[P12]	1	1	1
GII.3[P12]	1	1	1
GII.4[P31]	1	1	1
Total	6	6	6

[truncated: 2 more sheets: Supplementary Table S4, Supplementary Table S5]
